# Supplementary material for: Measurement Invariance of the GAD-7 and CESD-R-10 Among Adolescents in Canada
Source: J Pediatr Psychol. 2021 Nov 13;47(5):585–94. doi: 10.1093/jpepsy/jsab119 (PMC9113328; doi:10.1093/jpepsy/jsab119)
Supplement: jsab119_Supplementary_Data [file jsab119_supplementary_data.zip]

Archive with 2 entries (2 files):
- JPP (Supplemental File A).docx
- JPP (Supplemental File B).docx
